# Supplementary material for: Synthetic Data-Driven Exoskeleton Control via Contralateral Gait Fusion for Variable-Speed Walking
Source: Biomimetics (Basel). 2026 May 3;11(5):319. doi: 10.3390/biomimetics11050319 (PMC13204085; doi:10.3390/biomimetics11050319)
Supplement: Supplementary file 1 [file biomimetics-11-00319-s001.zip]

Archive with 1 entries (1 files):
- Video S1_Diverse variable-speed walking scenarios in simulation used for data collectio.mp4
